# Supplementary material for: PANDAA intentionally violates conventional qPCR design to enable durable, mismatch-agnostic detection of highly polymorphic pathogens
Source: Commun Biol. 2021 Feb 18;4:227. doi: 10.1038/s42003-021-01751-9 (PMC7892852; doi:10.1038/s42003-021-01751-9)
Supplement: Supplementary file 4 — Supplementary Data 1 [file 42003_2021_1751_MOESM4_ESM.xlsx]

## Sheet: Figure 2a
	13 nt Probe		14 nt Probe		15 nt Probe		16 nt Probe		17 nt Probe
Annealing Temp	Wild-Type Probe	DRM Probe	Wild-Type Probe	DRM Probe	Wild-Type Probe	DRM Probe	Wild-Type Probe	DRM Probe	Wild-Type Probe	DRM Probe
55	19.6295	21.6955	19.609	21.668	18.9586	19.8582	19.071	19.8408	19.2743	20.1413
57	19.5773	22.5728	19.5951	22.5263	18.9141	20.5536	19.1565	20.2062	19.2412	20.9119
59	19.732	23.9613	19.7182	23.9131	18.9572	21.2311	19.1188	21.1012	19.3306	22.0807
61	19.8934	26.0273	19.9377	25.7308	19.2223	22.0748	19.3707	21.8056	19.508	22.9164
63	20.1244	33.0302	20.129	29.7046	19.1222	22.964	19.3979	23.3815	19.5374	24.9435
65	20.7236	35	20.6462	35	19.3884	27.0236	19.6426	26.9508	20.0027	33.3418

## Sheet: Figure 2b
Cycle	TaqMan MGB	LNA #1	LNA #2	LNA #3	LNA #4
1	-0.00699873	-0.116426	-0.00941352	-0.301082	-0.0436898
2	0.00485932	-0.0993002	0.000947392	-0.269406	-0.00588458
3	0.0135383	-0.0799595	0.0018454	-0.230381	-0.00104773
4	-0.00981045	-0.0598225	7.54268e-05	-0.177872	-0.000176441
5	-0.00981045	-0.040895	0.00427226	-0.131852	-0.000942222
6	0.00281682	-0.0273778	0.00304213	-0.0916119	-0.0010734
7	0.0138095	-0.00815192	0.0018646	-0.0430198	-0.00101781
8	0.0107759	-0.000478213	0.00315616	-0.0160691	0.00150274
9	0.00614462	-0.00206939	0.00353736	-0.00939186	-3.60943e-05
10	0.000584192	-0.000322833	0.000322448	-0.00654916	-0.000210731
11	-0.0031269	-0.000429129	-0.000258708	-0.00445571	-0.00498848
12	-0.00349815	-0.00090277	-0.00377087	-0.00488329	-0.00915811
13	-0.00958065	-0.00110306	-0.00118524	-0.00668587	-0.00715104
14	-0.00933452	-0.00284057	-0.00483971	-0.00546672	-0.0076021
15	-0.0108012	-0.00600157	-0.000362755	-0.0108643	-0.00400469
16	-0.0124083	-0.00354078	-0.000979564	-0.00810185	-0.00963273
17	-0.01356	-0.00492689	-0.00684775	-0.00817822	-0.0108739
18	-0.0112387	-0.00769411	-0.00240555	-0.0293924	-0.00897667
19	-0.00664603	-0.00529571	-0.00374834	-0.0397686	-0.0230261
20	0.00358539	-0.0067845	0.000446978	-0.0495306	-0.0416574
21	0.0158944	-0.00408276	0.00545524	-0.0541528	-0.0553633
22	0.0442982	0.00623246	0.0139929	-0.0620328	-0.0708777
23	0.094963	0.0230099	0.0594914	-0.0660702	-0.0790407
24	0.179863	0.0526812	0.114791	-0.068069	-0.0831393
25	0.321774	0.1057	0.199723	-0.0692934	-0.0813115
26	0.557397	0.177831	0.328366	-0.0605944	-0.0644035
27	0.906626	0.283522	0.492177	-0.0484223	-0.0378589
28	1.37278	0.407627	0.686303	-0.0284369	0.00339829
29	1.92084	0.550811	0.902607	-0.0132018	0.0559496
30	2.46218	0.704228	1.12661	0.00344641	0.105561
31	2.93343	0.853416	1.35223	0.0179149	0.140286
32	3.32023	0.992963	1.56473	0.0255464	0.169681
33	3.60992	1.1198	1.75687	0.0300398	0.198554
34	3.8279	1.23912	1.93578	0.0309094	0.211777
35	3.99263	1.34506	2.09725	0.0311309	0.220559
36	4.11039	1.45087	2.24026	0.0347795	0.233544
37	4.21087	1.55453	2.39321	0.0386485	0.249865
38	4.28851	1.65217	2.5235	0.0377993	0.261725
39	4.36225	1.73561	2.63693	0.0379049	0.264672
40	4.41195	1.83367	2.76592	0.0413306	0.272406

## Sheet: Figure 2c
	13nt TaqMan MGB		17nt TaqMan MGB
Cycle	1.0E4 Copies	1.0E3 Copies	1.0E4 Copies	1.0E3 Copies
1	-0.000475286	-0.0010135	-0.00198766	-0.00142708
2	-0.000544983	-0.000946437	-0.00174419	-0.00119673
3	-5.61376e-05	-0.000298476	-0.000792225	-0.000351239
4	0.000315227	8.73784e-05	-0.000224412	0.000118896
5	0.000396374	0.00023624	0.000146149	0.000294301
6	0.000329764	0.000345462	0.000399841	0.000514916
7	0.000342661	0.000402304	0.000477421	0.000541959
8	0.000278405	0.000446562	0.000461295	0.000492674
9	0.000189532	0.000376943	0.000437326	0.000432685
10	5.65821e-05	0.000273029	0.000387402	0.000321143
11	-4.28902e-05	0.00018258	0.000386743	0.000234903
12	-0.000183654	9.72302e-05	0.000168669	6.93594e-05
13	-0.000387553	-7.0764e-05	-8.71393e-05	-6.29102e-05
14	-0.000558479	-0.000195557	-0.00026426	-0.000221336
15	-0.000708665	-0.000331186	-0.000573422	-0.000433084
16	-0.000875767	-0.000420438	-0.000871061	-0.000562606
17	-0.000978785	-0.000577653	-0.000936686	-0.000739555
18	-0.000908998	-0.000701252	-0.000905779	-0.000885205
19	-0.000609872	-0.000842079	-0.000642178	-0.00112207
20	0.000112534	-0.000981607	0.00025474	-0.00121898
21	0.00181132	-0.000972168	0.00217758	-0.00115241
22	0.00523054	-0.000762432	0.00606158	-0.000947137
23	0.0116893	-0.000208361	0.0134292	-0.00031458
24	0.0231804	0.000842585	0.0263727	0.00110418
25	0.0419454	0.00307166	0.0476537	0.00388609
26	0.0691923	0.00745527	0.0789781	0.00934687
27	0.103925	0.0155372	0.120077	0.0190747
28	0.143092	0.0292868	0.16844	0.0358226
29	0.182503	0.0506426	0.219415	0.0620186
30	0.218739	0.0801161	0.267996	0.0991161
31	0.248448	0.115955	0.310379	0.14522
32	0.270848	0.154724	0.344451	0.197286
33	0.2861	0.192531	0.369272	0.250944
34	0.295499	0.225918	0.385784	0.301032
35	0.300995	0.252527	0.39653	0.344165
36	0.303999	0.271725	0.402989	0.378015
37	0.305664	0.284344	0.406874	0.40212
38	0.306808	0.292205	0.409365	0.41847
39	0.30774	0.296972	0.410875	0.429327
40	0.308155	0.299316	0.411555	0.435256

## Sheet: Figue 3a
Cycle	1000000	100000	10000	1000	100
1	-0.000569237	-0.00050405	-0.00102644	-0.000769375	-0.000424204
2	-8.1836e-05	8.64475e-05	-0.000843523	-0.000167644	0.000602729
3	-7.19358e-05	5.84341e-05	-0.00048764	-8.24886e-05	0.000442009
4	-6.20356e-05	3.04208e-05	-0.000131756	2.6667e-06	0.00028129
5	0.000489412	0.000536568	0.000162125	0.000239904	0.000638945
6	0.00104086	0.00104271	0.000456006	0.000477141	0.000996601
7	0.000980513	0.000645796	0.000431424	0.000968915	0.00156946
8	0.000418585	2.66574e-05	0.000661161	0.00089308	0.00124112
9	-7.26254e-05	-4.54626e-05	0.00070468	0.000844256	0.000753758
10	-0.000647759	0.000573652	0.000969186	0.000733714	0.00114163
11	-0.000430223	-0.000333072	0.000598294	0.00086292	0.00140027
12	-0.00021792	-0.000354309	0.000182752	0.000322795	0.000621131
13	-2.16038e-05	-0.000518002	0.000222304	0.00107338	0.00128371
14	0.00114622	-0.000364598	-0.000347529	0.000259079	0.000523868
15	0.00325611	-0.000196398	-0.000464062	7.7965e-05	0.000198415
16	0.00686693	-0.000234358	-0.000247775	-0.000200462	-0.000482791
17	0.013934	0.000313185	-0.00066996	-0.00025207	-0.000227972
18	0.0262706	0.0016589	-0.00075624	-1.86758e-05	-0.000177809
19	0.0437065	0.00442268	-0.000344524	-0.000256191	-0.000425358
20	0.0701728	0.00940496	0.000311519	-0.00105881	-0.00161763
21	0.102714	0.0191381	0.0004774	-0.000703111	-0.00100129
22	0.135456	0.0323343	0.00253352	-0.00110595	-0.00178574
23	0.169052	0.0541605	0.00612745	-0.00082566	-0.00135012
24	0.200306	0.0811821	0.0125165	-0.000816405	-0.00236855
25	0.230921	0.115992	0.0220815	-0.000787994	-0.00256196
26	0.26234	0.150784	0.0379397	0.00030349	-0.00283722
27	0.297222	0.181992	0.0602833	0.0018763	-0.00292038
28	0.344836	0.214365	0.0885197	0.00480189	-0.0027291
29	0.398711	0.244954	0.118854	0.00916754	-0.00157859
30	0.456649	0.277864	0.149788	0.0158414	8.64919e-05
31	0.507058	0.316584	0.177292	0.0226844	0.00163667
32	0.550639	0.360648	0.205425	0.0311102	0.00515668
33	0.587999	0.420723	0.234251	0.0385011	0.00719298
34	0.614393	0.478711	0.268912	0.0461279	0.00951298
35	0.641475	0.524346	0.305169	0.0542997	0.013151
36	0.655422	0.569615	0.351637	0.0626157	0.0148772
37	0.674165	0.604224	0.406181	0.0746233	0.0188057
38	0.68887	0.633851	0.455491	0.0897768	0.0238102
39	0.697053	0.658393	0.506953	0.108134	0.0298563
40	0.712871	0.677506	0.544643	0.126906	0.0365959

## Sheet: Figue 3b
Cycle	1000000	100000	10000	1000	100
1	-0.000168914	-0.000591065	-0.0010577	-0.00148201	-0.00176836
2	0.000469604	-0.000241781	-0.000773743	-0.00103521	-0.00143973
3	0.000525077	3.96438e-05	-0.000287927	-0.000612276	-0.00133352
4	0.000580549	0.000321068	0.00019789	-0.000189341	-0.00122731
5	0.00040766	0.00024159	-9.10715e-05	-0.000243434	-0.000691237
6	0.000234771	0.000162112	-0.000380033	-0.000297527	-0.000155159
7	0.000168405	0.000465647	0.00037695	2.0751e-05	0.000134308
8	-0.000448409	0.000759222	0.00047917	0.000263457	0.000332428
9	0.000345745	0.000159344	0.000711102	0.000356536	0.000819803
10	-5.33338e-05	0.00022356	0.000341253	0.00051902	0.000413982
11	-0.000536832	0.000447636	0.000787127	0.000905327	0.00117981
12	-7.35243e-05	-0.000173628	0.000787127	0.000710369	0.000769571
13	-0.000257483	-0.000254747	0.000620964	0.0004117	0.000818037
14	-0.000120656	-0.000406717	0.000228988	0.000524911	0.00101847
15	9.10608e-05	-0.000378694	-0.000125219	0.000560187	0.000417733
16	0.000407536	-0.00061264	-0.000253378	0.000832662	0.000860934
17	0.00226925	-4.07241e-05	-0.000103547	0.000468831	0.000919036
18	0.00483441	-0.000315923	-2.02969e-06	0.000824177	0.000115738
19	0.0106354	0.000298259	-0.000567051	0.000602019	0.000544918
20	0.0199455	0.00179214	-0.000485872	0.000409923	0.000466208
21	0.0344959	0.00415682	-0.000431144	-0.000249037	0.000536038
22	0.0575973	0.00768627	-0.000109348	-0.00066687	1.56573e-05
23	0.0881932	0.015447	0.000513161	-0.000953029	-0.000288372
24	0.126694	0.0280184	0.00298327	-0.00108316	-0.00132949
25	0.169433	0.0476202	0.00547069	-0.000627318	-0.000605951
26	0.212603	0.0759741	0.0112645	-0.000403334	-0.000462363
27	0.255657	0.11399	0.0216379	0.000917692	-0.00071204
28	0.292794	0.156225	0.0377042	0.0026346	-0.000970001
29	0.326983	0.201279	0.0632041	0.00648175	-0.000668719
30	0.362796	0.243711	0.0974061	0.01339	-0.00042838
31	0.392472	0.284382	0.138228	0.0250195	0.00171671
32	0.41905	0.321953	0.185714	0.0441901	0.0032251
33	0.446319	0.358105	0.22983	0.0715036	0.00838545
34	0.468181	0.389413	0.274384	0.10846	0.016432
35	0.492064	0.417275	0.314054	0.152746	0.0306514
36	0.510031	0.445682	0.348398	0.198531	0.0519212
37	0.531914	0.468493	0.384186	0.244484	0.0831237
38	0.544189	0.494278	0.414719	0.288784	0.122176
39	0.563202	0.510289	0.43943	0.327682	0.167618
40	0.577972	0.533613	0.466263	0.364006	0.214891

## Sheet: Figue 3c
	Degeneracy
Cycle	0.95	96 to 97%	0.98	0.99
1	-0.000967961	-0.00104817	0.000241619	-0.000335411
2	0.000126995	-0.000301209	-0.000411228	-0.00038734
3	-0.000544531	3.70783e-05	1.4975e-05	3.57723e-05
4	0.000202579	0.000437732	0.000530618	0.000163729
5	7.63091e-05	0.000166065	0.000342681	1.79424e-05
6	-0.000606875	-0.000127523	-0.00191083	-0.00162418
7	-0.000327145	-0.000625009	0.000432274	-0.000204326
8	-0.000479768	-5.2201e-05	-0.000834954	0.000195773
9	-0.000457583	-0.000295122	0.000258553	-0.000194572
10	-0.00017737	0.000622127	0.000624095	-0.000960015
11	0.000598919	0.000661719	0.000223584	0.000749088
12	0.0004196	0.000149603	-0.000216013	0.000338067
13	0.000534973	0.000772234	-0.000190417	0.000540821
14	-0.00012358	8.76086e-05	0.00122705	0.000434923
15	-0.00012939	-2.30236e-05	-0.000223617	0.00128742
16	0.000841065	-0.000301344	-0.000491096	0.000176112
17	-0.000159778	0.000248291	-0.00012462	0.000150965
18	0.000186205	-1.21804e-05	0.000136587	-0.000502025
19	-0.00036557	-0.000380616	-0.00099359	-0.000129529
20	0.00030169	-0.0004996	0.000575363	-0.000371432
21	-3.17801e-05	-0.00107617	-0.000254771	-0.000382062
22	0.000314078	-0.000519096	-0.00118341	-0.000497795
23	0.000155793	6.09112e-05	-5.33274e-05	-0.000709512
24	-0.000807738	0.000192631	-0.000140609	-0.000233702
25	0.000161624	0.000375141	-0.000513164	-0.000199999
26	-2.54898e-05	-0.000683668	0.000279571	-0.000355383
27	-0.000560523	0.00104462	0.000645702	-0.000884732
28	-0.000378657	0.0026203	0.000816807	-0.000910018
29	0.00016781	0.00625206	0.0040145	-0.000190571
30	-0.00015101	0.0130888	0.00841273	7.94374e-05
31	0.000663399	0.0252235	0.016164	0.00105438
32	0.00174345	0.0478654	0.0322024	0.00171868
33	0.00570366	0.0860471	0.0592986	0.00566591
34	0.012542	0.140107	0.102065	0.0113864
35	0.0241447	0.212019	0.163335	0.0207288
36	0.0446831	0.29403	0.239819	0.0396641
37	0.0791993	0.378788	0.324725	0.071518
38	0.129437	0.459553	0.405078	0.122641
39	0.194802	0.533566	0.486976	0.19573
40	0.269688	0.59369	0.557815	0.291616

## Sheet: Figue 3d
	Degeneracy
Temp	95/95	95/95	95/95	95/99	95/99	95/99
50.3111	0.886849	0.825839	0.870821	0.884983	0.836936	0.860937
50.8391	0.895754	0.834422	0.880778	0.886236	0.838318	0.866807
51.3671	0.906003	0.846657	0.889694	0.885896	0.840281	0.871573
51.8951	0.914946	0.860797	0.89446	0.885231	0.842288	0.873963
52.4231	0.920354	0.87442	0.893571	0.88649	0.843727	0.873718
52.951	0.921303	0.884752	0.888085	0.891218	0.843988	0.871401
53.479	0.918332	0.889184	0.881362	0.898656	0.842655	0.867921
54.007	0.912956	0.886114	0.877478	0.90566	0.839919	0.864177
54.535	0.906872	0.875731	0.878979	0.908299	0.83691	0.860994
55.063	0.901386	0.8602	0.885251	0.904258	0.83554	0.859199
55.591	0.897212	0.843089	0.892653	0.894474	0.837798	0.859543
56.119	0.894498	0.828216	0.896435	0.883036	0.844891	0.862538
56.647	0.892952	0.818612	0.89334	0.875464	0.856857	0.868396
57.175	0.892048	0.815961	0.883237	0.876334	0.872924	0.877233
57.7029	0.891359	0.820624	0.869022	0.887501	0.892294	0.889445
58.2309	0.890873	0.83188	0.855129	0.907734	0.914579	0.905853
58.7589	0.891148	0.848163	0.845708	0.933877	0.939578	0.927426
59.2869	0.893116	0.867218	0.843324	0.962796	0.966748	0.954658
59.8149	0.897814	0.886602	0.848597	0.993013	0.995302	0.987146
60.3429	0.906296	0.904621	0.860763	1.02522	1.02513	1.0238
60.8709	0.919699	0.921366	0.878878	1.0617	1.05796	1.06377
61.3989	0.939285	0.939088	0.902928	1.10531	1.09762	1.10755
61.9269	0.966196	0.961547	0.934132	1.15871	1.14874	1.15763
62.4549	1.00115	0.992503	0.97422	1.224	1.21492	1.21807
62.9828	1.04453	1.03436	1.02421	1.30275	1.29742	1.29321
63.5108	1.09693	1.08762	1.08385	1.39609	1.39535	1.38622
64.0388	1.16002	1.15149	1.1522	1.5049	1.50705	1.49838
64.5668	1.23669	1.22509	1.22908	1.62999	1.63133	1.62925
65.0948	1.33029	1.30853	1.31617	1.77207	1.76791	1.77744
65.6228	1.44328	1.40347	1.41702	1.93122	1.91687	1.94093
66.1508	1.5763	1.51285	1.53587	2.10606	2.07782	2.11697
66.6788	1.72817	1.64013	1.67599	2.29297	2.24943	2.30171
67.2068	1.89665	1.78823	1.83838	2.48615	2.42919	2.49024
67.7347	2.07932	1.9584	2.02131	2.67854	2.61334	2.67721
68.2627	2.27376	2.1494	2.22077	2.86313	2.7967	2.8574
68.7907	2.47717	2.35704	2.43124	3.03394	2.97275	3.02598
69.3187	2.68566	2.57448	2.64626	3.18606	3.13391	3.17811
69.8467	2.89375	2.79285	2.85866	3.31502	3.27242	3.30848
70.3747	3.09417	3.00221	3.06047	3.41609	3.38107	3.4113
70.9027	3.27795	3.19222	3.24306	3.48404	3.4537	3.48076
71.4307	3.43481	3.35263	3.39736	3.51344	3.48537	3.51161
71.9587	3.55385	3.47357	3.51418	3.4994	3.47221	3.49947
72.4866	3.62472	3.54587	3.58467	3.43826	3.4115	3.44097
73.0146	3.63881	3.56161	3.60071	3.32828	3.3021	3.33401
73.5426	3.59029	3.51494	3.55582	3.17013	3.14498	3.17847
74.0706	3.47683	3.40323	3.44632	2.96734	2.94374	2.97708
74.5986	3.29992	3.228	3.27266	2.72643	2.70488	2.73603
75.1266	3.06509	2.99533	3.04008	2.45673	2.43743	2.46477
75.6546	2.78183	2.71565	2.75857	2.16954	2.15239	2.17516
76.1826	2.46324	2.40274	2.442	1.87706	1.8617	1.88
76.7106	2.12527	2.07255	2.10676	1.59113	1.57722	1.59171
77.2386	1.78526	1.74179	1.77025	1.32218	1.30964	1.32112
77.7665	1.46005	1.42631	1.449	1.07841	1.06743	1.07662
78.2945	1.1638	1.13933	1.15675	0.86519	0.856067	0.863439
78.8225	0.906178	0.889778	0.902747	0.684757	0.677655	0.683407
79.3505	0.691471	0.681527	0.690956	0.536329	0.531094	0.535257
79.8785	0.519119	0.51382	0.520599	0.416834	0.412957	0.415634
80.4065	0.385155	0.38272	0.387611	0.322031	0.318744	0.320389
80.9345	0.283927	0.282788	0.286339	0.247619	0.244087	0.245592
81.4625	0.20937	0.208332	0.210828	0.189872	0.185468	0.187901
81.9905	0.155651	0.15402	0.155525	0.145739	0.140314	0.144409
82.5184	0.117462	0.1151	0.115583	0.112619	0.106653	0.112402
83.0464	0.0902491	0.087531	0.0870036	0.0881772	0.0826796	0.0892783
83.5744	0.0704664	0.0680705	0.0666696	0.0703236	0.0664718	0.072662
84.1024	0.055699	0.0542736	0.0522641	0.0572949	0.0559541	0.0605403
84.6304	0.0445208	0.0443648	0.0420999	0.0477144	0.0490559	0.0513583
85.1584	0.0361543	0.0370732	0.0349445	0.040567	0.0439689	0.0440682
85.6864	0.0301131	0.0315192	0.0298934	0.0351264	0.0393966	0.0381159
86.2144	0.0259705	0.0271554	0.0262895	0.0308832	0.0346916	0.0333108
86.7424	0.0232698	0.0236997	0.0236603	0.0274946	0.0298158	0.0295858
87.2704	0.0215294	0.0210271	0.0216741	0.0247455	0.0251319	0.0267636
87.7983	0.0203016	0.0190498	0.0201203	0.0225033	0.0211145	0.0244763
88.3263	0.0192537	0.0176449	0.0188947	0.0206682	0.0180949	0.0222788
88.8543	0.018219	0.0166459	0.0179526	0.0191345	0.0161208	0.0198551
89.3823	0.0171707	0.0158707	0.0172296	0.0177857	0.0149547	0.0171634
89.9103	0.0161301	0.0151463	0.0165835	0.0165197	0.0141855	0.0144242
90.4383	0.015085	0.01432	0.0158162	0.0152761	0.0134004	0.0119713
90.9663	0.0139787	0.0132801	0.0147678	0.0140376	0.0123406	0.0100652
91.4943	0.0127526	0.0119923	0.0134036	0.0128045	0.0109688	0.00877541
92.0223	0.0113804	0.0105202	0.0118181	0.0115681	0.00941805	0.00798212
92.5502	0.00986515	0.00898964	0.0101563	0.0102989	0.00786523	0.0074612
93.0782	0.00822653	0.0075032	0.00852023	0.00895225	0.00641835	0.00698034
93.6062	0.00651151	0.00607604	0.00693367	0.00748767	0.00508748	0.00635659
94.1342	0.00481516	0.00465759	0.00537979	0.00590115	0.00383705	0.00548183
94.6622	0.0032726	0.00322374	0.00386885	0.00425891	0.00265997	0.0043448

## Sheet: Figue 3e
Cycle	001	001 + Co-DRMs	003	003 + Co-DRMs
1	-0.00838866	-0.00701569	-0.00830109	-0.00598823
2	-0.00836548	-0.00688021	-0.00704943	-0.00659386
3	-0.00445464	-0.00300354	-0.00457385	-0.00386584
4	-0.00188356	-0.00100551	-0.00257972	-0.00195344
5	3.15945e-05	9.91398e-05	-0.000956708	-0.000313422
6	-0.00838866	-0.00701569	-0.00830109	-0.00598823
7	-0.00836548	-0.00688021	-0.00704943	-0.00659386
8	-0.00445464	-0.00300354	-0.00457385	-0.00386584
9	-0.00188356	-0.00100551	-0.00257972	-0.00195344
10	3.15945e-05	9.91398e-05	-0.000956708	-0.000313422
11	0.00058485	0.000498766	-0.000313789	0.000402947
12	0.00130543	0.00105875	0.000173983	0.000835375
13	0.0016209	0.00141157	0.00118394	0.00107506
14	0.00164624	0.00140808	0.0029285	0.00150946
15	0.0017417	0.00127746	0.0027267	0.00173347
16	0.00166748	0.000816747	0.00233332	0.00156411
17	0.00152516	0.000241083	0.00230714	0.00135697
18	0.000999619	-0.000103697	0.00158637	0.00104989
19	0.000310762	-0.000337692	0.00061108	0.000692659
20	-0.000168017	-0.000314815	-6.49959e-05	0.000212389
21	-0.000682304	-0.000247607	0.000908165	0.000180043
22	-0.00104143	-0.000635239	0.000413652	-0.000123161
23	-0.00128554	-0.000865165	-0.000716421	-0.000609297
24	-0.00127901	-0.000614486	-0.00125657	-0.000871827
25	-0.000909001	0.000316146	-0.00139803	-0.000997887
26	0.000269769	0.00176227	-0.00136166	-0.00118012
27	0.00281299	0.00566193	-0.00154699	-0.000697383
28	0.00747074	0.0129076	-0.000334365	0.00100222
29	0.0161417	0.0261461	-6.97531e-05	0.00425227
30	0.0314864	0.049715	0.00117427	0.010317
31	0.0547793	0.0872402	0.00611516	0.0220404
32	0.0877456	0.140902	0.0132834	0.0428276
33	0.130724	0.210612	0.0248999	0.0771253
34	0.183028	0.293206	0.0417519	0.127112
35	0.243299	0.383152	0.0676352	0.19224
36	0.308795	0.474077	0.101891	0.26966
37	0.376832	0.561301	0.144263	0.355153
38	0.444628	0.64134	0.194411	0.443549
39	0.509373	0.712382	0.248778	0.52908
40	0.56944	0.772537	0.305357	0.608533

## Sheet: Figue 3g
Cycle	001 Non-LNA	001 LNA	003 Non-LNA	003 LNA	004 Non-LNA	004 LNA	014 Non-LNA	014 LNA
1	0	0	0	0	0	0	0	0
2	-0.000624081	-1.83799e-05	0.000429996	3.41752e-05	0.000133809	7.26789e-05	-0.000911549	-0.000828484
3	-0.000224144	-8.72392e-05	4.31042e-05	0.000118788	-0.000309825	-4.17414e-05	-0.000518259	-0.000688708
4	-0.000370543	-0.000160364	-0.000436579	0.000610282	-0.000533034	0.000217215	-0.000781951	7.59178e-05
5	0.000125033	-0.00018436	0.000100864	0.000222827	-1.87686e-05	-0.00012918	-0.000136593	-0.000673839
6	9.30681e-05	-5.98093e-05	-0.000489054	0.00033599	-0.000225991	0.000160983	-0.000317183	7.12826e-05
7	-0.000283398	2.38211e-06	5.63893e-05	-0.000364801	7.39963e-05	6.88484e-05	-0.000209869	-0.000287832
8	-0.000398611	0.000638116	0.000170342	3.1697e-05	0.00020264	3.29606e-05	0.00028114	-0.000205898
9	-0.000253046	0.000193714	0.000140329	-0.000218257	0.000553741	-0.000484526	0.000219487	0.0004895
10	0.000236	0.000397136	4.63011e-05	-0.000134227	0.000105683	0.000614141	0.000742557	0.000842648
11	8.22163e-05	0.000454102	0.000402189	-9.50596e-05	0.000287295	-1.83765e-05	0.000412478	-7.66841e-05
12	0.000124426	0.000377242	0.000264153	-0.00029533	0.000629893	-0.000179798	0.000335547	0.0005574
13	0.000112363	-0.000231476	0.000134203	0.000353977	0.00029919	-9.31986e-05	0.000322089	0.000298806
14	0.000922433	0.000441338	0.000341801	2.14172e-05	0.000322068	0.00032722	0.000279709	8.29747e-05
15	0.000547609	-0.000349545	0.000275463	9.9573e-05	-0.000612688	0.000345354	0.000663985	0.000456925
16	-6.18518e-05	-0.000475758	0.000269232	-0.000438709	0.000323506	0.000356382	0.000260381	0.000352859
17	0.000314886	-0.000146676	-0.000510859	-0.000429218	-0.000166362	-0.00023375	4.72669e-05	0.000335928
18	3.71845e-05	-0.000397621	-0.000101638	-0.000356135	0.000548725	-0.000360336	0.000252961	0.000262227
19	3.20286e-05	-9.98789e-05	-0.000166268	-0.00031661	-0.000220198	3.70888e-05	0.000508916	-6.52172e-05
20	-6.69715e-05	-0.000639244	-0.000320589	-0.000466422	-9.05463e-06	9.9648e-05	-0.000508894	-0.00020098
21	-0.000131302	-0.000548528	-0.000538595	6.89217e-05	9.21177e-05	-0.000188473	0.000260653	0.00021029
22	4.27575e-06	-0.000360591	-2.24035e-05	-0.000157145	-0.000558815	-0.000114662	8.4686e-05	-9.40349e-05
23	-0.000129434	-0.000461955	-0.000455774	1.33183e-06	-0.000356592	-0.000800115	0.000219729	-0.000661554
24	-0.000273416	-0.000210558	-9.19722e-05	5.65995e-05	-0.000712627	-0.000641466	7.64383e-05	-5.74899e-05
25	-0.000384012	-9.7265e-06	0.000544846	0.000548385	-0.00081125	-0.000705911	-0.000277674	-0.000603173
26	-5.47928e-05	0.00114086	0.000344443	0.000802123	-0.000388034	-0.000666889	-0.000856834	-0.000234402
27	0.00203939	0.00233891	0.000440176	0.00294388	-0.000404885	0.000346828	-0.000431986	-0.000601669
28	0.0039038	0.00514796	0.00207887	0.006654	0.000336852	0.00131999	-0.000910666	-0.000260091
29	0.00722731	0.0119984	0.00483564	0.0129395	0.000493596	0.00296295	-0.000925575	-0.00084212
30	0.0131856	0.0236244	0.0101982	0.025555	0.00186008	0.00661726	-0.000557007	-0.000640653
31	0.0245805	0.0434274	0.0178993	0.0472863	0.00398922	0.0135115	-0.000919027	0.000267752
32	0.0444028	0.0762064	0.0341834	0.0841308	0.0082345	0.0267807	-0.000636615	0.00182251
33	0.0754409	0.123606	0.0585018	0.135592	0.0158915	0.0493567	0.000255672	0.00338779
34	0.123109	0.182518	0.0998741	0.197658	0.0295529	0.0855651	0.000341621	0.00692631
35	0.18314	0.23918	0.156721	0.259658	0.0510935	0.135102	0.00203237	0.0136438
36	0.252766	0.291341	0.225091	0.310734	0.0831196	0.193265	0.00426635	0.0254098
37	0.315087	0.33173	0.294623	0.353129	0.126221	0.250203	0.00881356	0.0457333
38	0.363944	0.360669	0.354103	0.383156	0.177763	0.300683	0.0153077	0.0796039
39	0.394582	0.37997	0.393867	0.406628	0.226929	0.337711	0.0281003	0.128272
40	0.414617	0.396325	0.420135	0.422423	0.272502	0.366689	0.0492475	0.189078

## Sheet: Figue 4a
Cycle	001 [PANDAA]	002 Mismatched [PANDAA]	002 Mismatched [qPCR]
1	0.00070552	0.000548719	-4.40685e-05
2	0.000525024	0.000255754	-0.00012582
3	0.000344527	-3.72119e-05	-0.000207571
4	0.000149347	-0.000186245	-0.000241478
5	-4.58333e-05	-0.000335278	-0.000275385
6	-5.38079e-05	-3.73979e-05	-8.349e-05
7	-6.17824e-05	0.000260482	0.000108405
8	-6.42813e-05	0.00024466	-9.29792e-05
9	-6.67802e-05	0.000228837	-0.000294364
10	-2.69549e-05	0.0001514	-9.14797e-05
11	1.28705e-05	7.39626e-05	0.000111404
12	0.000491796	-0.000114797	0.000402344
13	-7.6734e-05	0.000295743	-0.00031734
14	-0.000222884	-1.46174e-05	-0.00013392
15	-0.000134602	0.000208352	0.000551636
16	-0.000626103	-0.000382191	0.00064336
17	-3.98333e-05	-0.000382422	0.000238535
18	-0.000412849	-0.000330813	0.000122699
19	8.84952e-05	0.000166516	0.000355835
20	2.63889e-05	0.000117089	-8.4395e-05
21	0.000723342	0.000246497	-0.000495058
22	0.00221652	0.00181606	-0.00036468
23	0.00573481	0.00428342	-0.000233974
24	0.0126004	0.00833286	-0.000304103
25	0.0245111	0.0177093	-0.000670937
26	0.0464185	0.0336927	-5.18175e-05
27	0.0808048	0.0599041	0.000295554
28	0.131252	0.101058	0.000603773
29	0.19745	0.158923	0.0024472
30	0.271637	0.228881	0.00455466
31	0.348814	0.303683	0.00897501
32	0.417781	0.376229	0.0147754
33	0.480829	0.445134	0.0237817
34	0.526545	0.499307	0.0354795
35	0.562505	0.54025	0.0511136
36	0.586491	0.567722	0.0688699
37	0.59917	0.587433	0.0887728
38	0.611963	0.600362	0.109351
39	0.616486	0.606209	0.130346
40	0.620837	0.612063	0.149849

[truncated: 10 more sheets: Figue 4b, Figue 4c, Figue 4f, Figue 4g, Figue 5a, Figue 5b, Figue 5c, Figue 5d, Figue 5e, Figue 5f]
